# Supplementary material for: Healthy city evaluation based on factor analysis—Taking cities in the Guangxi Zhuang Autonomous Region as an example
Source: PLoS One. 2024 Jul 12;19(7):e0306344. doi: 10.1371/journal.pone.0306344 (PMC11244804; doi:10.1371/journal.pone.0306344)
Supplement: S1 Data — (XLSX) [file pone.0306344.s001.xlsx]

## Sheet:  data
years	City	GDP(X1)	GDP per capita (X2)	GDP growth rate (X3)	Financial revenue(X4)	Industrial added value (X5)	Birth rate (X6)	Population death rate (X7)	Degree of urbanization (X8)	Number of hospitals (X19)	Number of registered nurses (X10)		Number of hospitals (X19)	Number of registered nurses (X10)	Forest coverage (X11)	Afforestation area (X12)	City park green space area (X13)	Urban garden green space area (X14)	Municipal solid waste removal volume (X15)	Urban sewage treatment rate (X16)	Total surface water supply (X17)	Urban gas penetration rate (X18)	Urban drainage pipe length (X19)	Urban water penetration rate (X20)	Urban construction land area (X21)	Number of public toilets in the city (X22)	Urban natural gas supply (X23)	Traffic density (X24)	Postal service passenger transport ratio (X25)	Proportion of railway passenger transport (X26)
2005-12-31	Beijing	7149.8	47182	12.1	9192098	1705.4	6.29	5.2	1.16421	519	42897	545.164	0.952007	78.6864	21.26	12	11400	44384.4	454.6	62.4	7	99.8	6475	100	1254.23	5635	317397	93350	10.3123	0.0949853
2006-12-31	Beijing	8387	53438	13	11172000	1713.8	6.26	4.97	1.16931	541	45647	544.064	0.994368	83.9001	35.9	13	14234	53163	538.2	73.8	6.4	113.84	7523	123.36	1254.23	5091	383803	45823	10.4629	0.510671
2007-12-31	Beijing	10425.5	63629	14.5	14926400	1989.1	8.32	4.92	1.12881	535	50955	553.064	0.967338	92.1322	36.5	11	11821	44840	600.94	76.2	5.7	100	8526	100	1289.32	5333	433823	40810	18.1561	0.34506
2008-12-31	Beijing	11813.1	68541	9.1	18373235	2030.8	8.17	4.75	1.09672	537	55411	560.664	0.957793	98.831	36.5	9	12316	46993	656.61	78.92	5.84	100	8881	100	1310.94	5589	601381	150410	40.1279	0.0594748
2009-12-31	Beijing	12900.9	71059	10.2	20268100	2182.6	8.06	4.56	1.0515	527	61709	572.164	0.921065	107.852	36.7	18	18070	61695	656.12	80.3	7.2	100	9344	100	1349.83	6022	682839	155889	40.3733	0.0609612
2010-12-31	Beijing	14113.6	73856	10.3	23539300	2607.5	7.48	4.41	1.06448	550	67308	568.764	0.967009	118.341	37	14	19020	62672	633	82.1	7.21	100	10172	100	1425.87	5966	719740	164375	45.2682	0.0632931
2011-12-31	Beijing	17188.8	86246	8.1	30063000	2859.6	8.29	4.27	1.05037	569	72812	572.464	0.993949	127.191	37.6	21	19728	63540	634.35	81.7	7.2065	100	11086	100	1425.87	5843	729608	172622	48.4788	0.0669191
2012-12-31	Beijing	19024.7	92758	7.7	33149300	3090.1	9.05	4.31	1.02972	608	95202	578.064	1.05179	164.691	38.6	36	21178	65540	648.3	83.16	8	100	12665	100	1445	5773	924763	177687	49.6789	0.069211
2013-12-31	Beijing	21134.6	100569	7.7	36611100	3336.6	8.93	4.52	1.0137	647	100652	582.564	1.11061	172.774	40.1	44	23223	68438	671.69	84.6	8.3	100	13505	100	1504.79	5563	989484	99350	20.6404	0.163083
2014-12-31	Beijing	21330.8	99995	7.3	40271600	3522.8	9.75	4.92	0.997497	608	106167	587.264	1.03531	180.782	35.84	22.937	23223	68438	733.8	86.11	9.3	100	14290	100	1586.4	5429	1136874	91614	76.5395	0.195334
2015-12-31	Beijing	23014.6	106497	6.9	47238600	3458.9	7.96	4.95	1.00847	701	114294	584.064	1.20021	195.687	41.6	8	29503	81305	790.33	88.41	10.5	100	15528	100	1454.69	5401	1444924	93160	111.258	0.183356
2016-12-31	Beijing	25669.1	118198	6.7	50812600	3635.5	9.32	5.2	0.999877	713	117760	586.564	1.21555	200.762	35.84	19.064	30069	82113	872.6	90.6	11.3	100	16901	100	1463.8	5398	1622393	93391	160.173	0.193096
2017-12-31	Beijing	28014.9	128994	6.7	54307900	3885.9	9.06	5.3	0.997157	732	123158	587.364	1.24625	209.679	35.84	40.339	31019	83501	924.77	97.53	12.4	100	16794.5	100	1465.3	5275	1641696	91299	175.602	0.20577
2018-12-31	Beijing	30320	140211	6.6	57859200	4139.9	8.24	5.58	1.00847	736	123589	584.064	1.26014	211.602	43.77	29.979	32619	85286	975.1	98.6	12.3	100	17646	100	1471.75	5270	1915978	92815	157.633	0.21123
2019-12-31	Beijing	35371.3	164220	6.1	54838900	4243.3	8.12	5.49	1.05871	745	131314	570.264	1.30641	230.269	43.77	22	35157	88704	1011.2	99.3	15.1	100	17992	99.06	1471.75	6034	1924347	85785	201.728	0.234293
2020-12-31	Beijing	36102.6	164889	1.2	54838900	4216.48	6.99	5.19	1.07423	651	106670	566.264	1.14964	188.375	43.77	41.762	35720	92683	797.5	96.6	15.1	100	17943	99.06	1471.75	6177	1854130	53139	216.295	0.206484
2021-12-31	Beijing	40270	183980	8.5	54838900	5692.5	6.35	5.39	1.07031	644	124086	567.264	1.13527	218.745	43.77	24.783	36397	93127	784.2	97.2	21.6	100	18926	99.06	1471.75	6343	1906214	60091	120.811	0.234741
2022-12-31	Beijing	41610.9	190000	0.7	54838900	5036.4	6.35	5.72	1.07031	644	143000	567.264	1.13527	252.087	44.8	24.783	36397	93127	784.2	97.2	21.6	100	18926	99.06	1471.75	6343	1906214	52095.1	117.068	0.306761
2005-12-31	Chongzuo City	151.13	6566	14.1	167400	36.3	11.39	5.28	0.3437	30	310	211.7	0.14171	1.46434	45.9	15	73	1248.5	15.9	6.35	14.22	71.38	201.24	86.05	5.88	38	6.61	5883	1.76689	0.052834
2006-12-31	Chongzuo City	194.03	8366	17.1	205000	58.13	12.54	5.37	0.459854	30	310	217.8	0.137741	1.42332	45.91	15	73	487	6.5	6.35	15.06	85.69	84	100	5.88	6	6.61	5641	2.32947	0.0593322
2007-12-31	Chongzuo City	231.9	10826	16.6	269400	68	12.43	5.12	0.459854	30	310	217.8	0.137741	1.42332	45.93	15	82	496	6.6	6.35	14.67	90.31	84	95.89	6.89	6	6.61	2705	5.3506	0.125116
2008-12-31	Chongzuo City	264.8	12226.5	11.8	320700	81.7524	14.02	6.34	0.459854	30	2115	217.8	0.137741	9.71074	49.63	15	92	516	7.06	6.35	12.69	91.8	84	95.9	8.37	6	6.61	2945.2	5.59929	0.115711
2009-12-31	Chongzuo City	304.36	13921	12.6	367300	90.83	14.02	6.34	0.48277	30	2309	219.45	0.136705	10.5218	48.78	15	94	581	4.5	6.35	12.12	91.92	89	100	12	6	6.61	5507.43	3.68727	0.054444
2010-12-31	Chongzuo City	392.37	18734.2	13.1	475000	127.53	14.02	6.34	0.423938	30	2581	199.75	0.150188	12.9212	48.78	15	98	635	4.55	18.52	12.12	91.95	89	100	13.11	10	6.61	5973.31	4.38569	0.0820466
2011-12-31	Chongzuo City	491.85	24557	10.52	576200	169.71	14.02	6.34	0.459122	18	2441	201.14	0.0894899	12.1358	53.23	15	110	661	4.58	27.72	10.69	78.81	89	100	13.42	12	6.61	6520	3.03665	0.052963
2012-12-31	Chongzuo City	530.51	43678	11.75	552500	184.06	14.02	6.34	0.491214	19	3446	201.97	0.0940734	17.0619	54.22	15	111	663	4.58	50.87	10.99	83.2	97	92.6	13.88	12	6.61	7448	2.01357	0.0509158
2013-12-31	Chongzuo City	584.63	28886	10.2	552500	210.62	14.02	6.34	0.515204	20	3526	202.81	0.0986145	17.3857	54.22	15	143	809	4.04	50.71	12.14	66.27	98	72.28	14.06	12	6.61	5777	2.65508	0.0771114
2014-12-31	Chongzuo City	649.724	31944	8.34	552500	232.64	14.02	6.34	0.546709	30	3995	203.98	0.147073	19.5853	54.6	15	174	920	5.01	41.43	12.22	66.9	98	89.13	17.21	12	6.61	6082	2.94846	0.066504
2015-12-31	Chongzuo City	682.823	33355	8.02	552500	226.38	14.02	6.34	0.60671	30	4314	205.45	0.146021	20.9978	54.7	15	232	979	5.01	40.08	11.95	75.4	178	94.83	18.5	12	28.54	6082	3.48863	0.066504
2016-12-31	Chongzuo City	766.2	37161	8.2	552500	257.13	14.02	6.34	0.63884	30	4481	206.92	0.144984	21.6557	54.7	15	232	982	5.16	34.2	11.61	92.08	210	94.87	19.21	12	48.46	6082	5.46928	0.066504
2017-12-31	Chongzuo City	907.62	43678	9.3	552500	334.52	14.02	6.34	0.676134	30	4833	207.74	0.144411	23.2647	54.9	15	237	1100	3.68	94.05	11.69	98.6	308.5	98.1	20.03	12	116.64	6082	8.73284	0.066504
2018-12-31	Chongzuo City	1016.49	48564	11.34	575800	377.46	14.02	6.47	0.711328	29	5101	208.32	0.139209	24.4864	55.2	13.173	422	1242.87	4.96	95.1	11.69	99.5	430.4	99.5	25.61	16	271	6082	4.59149	0.066504
2019-12-31	Chongzuo City	760.46	36129	8.5	612500	148.83	14.02	6.47	0.742819	30	5598	208.72	0.143733	26.8206	55.4	9.2	422	1357.6	5.36	95.26	11.17	100	430.4	100	26.43	18	453	6082	9.94823	0.066504
2020-12-31	Chongzuo City	809	38732	6.1	646000	165.54	14.02	6.47	0.783777	29	5996	209.13	0.13867	28.6712	55.51	8.553	415	1390	5.5	95.31	10.73	100	468.4	100	29.94	18	868.64	6082	5.98695	0.066504
2021-12-31	Chongzuo City	989.09	47336	9.8	736200	268.94	14.02	6.47	0.783777	29	6316	209.13	0.13867	30.2013	55.76	9.2333	426	1474.27	6	97.1	10.47	100	519.9	100	31.79	21	1003.77	6082	9.45307	0.066504
2022-12-31	Chongzuo City	989.09	47336	9.8	736200	268.94	14.02	6.47	0.783777	29	6316	209.13	0.13867	30.2013	55.76	9.2333	426	1474.27	6	97.1	10.47	100	519.9	100	31.79	21	1003.77	6082	9.45307	0.066504
2005-12-31	NanNing City	727.903	11127	13.8	1002186	165.178	10.39	3.65	0.796631	194	2818	646.32	0.300161	4.36007	40.2	15.986	516	3903.1	44.3	36.56	57.18	77.31	478.19	86.32	58.36	431	23	16367	3.6346	0.0596868
2006-12-31	NanNing City	880.106	13220	16.4	1203609	221.289	11.53	3.4	0.998401	194	3372	695.64	0.27888	4.84733	40.2	16.456	516	2160	21.5	64.14	55.85	75.36	491	78.45	58.36	288	217	17536	3.67171	0.0628039
2007-12-31	NanNing City	1089.07	16070	17.5	1508393	284.093	11.23	3.18	0.998401	194	3372	695.64	0.27888	4.84733	41.34	12.527	516	2185	21.9	69.76	56.16	75.28	498	74.95	58.88	288	371	19768.2	3.08661	0.0695647
2008-12-31	NanNing City	1320.43	19204	14.5	1911682	352.266	14.36	3.91	0.998401	194	7334	695.64	0.27888	10.5428	42.15	12.324	528	2215	22.64	84.6	46.93	86.97	457	76.74	59.54	288	30.8	22408.2	3.31509	0.072264
2009-12-31	NanNing City	1524.71	21945	15.1	2313664	395.799	11.38	2.93	1.01941	194	8098	701.3	0.276629	11.5471	43.02	9.5	553	2282	22.83	84.3	43.92	91.12	470	77.65	61	288	852	24498.2	2.20965	0.105157
2010-12-31	NanNing City	1800.26	27069	14.2	3008775	483.78	5.66	1.88	1.11146	194	8726	667.22	0.290759	13.0781	43.02	8.017	753	2504	24.63	96.16	43.92	91.97	485	78.27	63	288	1244	29324.1	2.74893	0.0992239
2011-12-31	NanNing City	2211.44	33017	13.5	3635192	612.594	5.66	1.88	1.20044	53	8988	673.4	0.0787051	13.3472	46.01	11.691	764	2507	27.34	88.18	42.91	90.27	504	84.98	65.24	288	1800	35496	1.76766	0.0974038
2012-12-31	NanNing City	2503.18	57948	12.3	4219938	706.109	6.55	1.94	1.28747	53	9720	679.08	0.0780468	14.3135	47.36	10.869	846	2514	28.82	91.01	42.74	100.22	504	88.3	66	288	2401.1	41819	1.6083	0.0874875
2013-12-31	NanNing City	2845.6	41711	12	4736644	812.76	8.32	1.27	1.36229	198	10580	685.37	0.288895	15.4369	47.36	8.042	846	2529	31.42	92.27	42.42	99.88	546	88.13	67.13	288	3000	46332	1.44995	0.0865981
2014-12-31	NanNing City	3148.32	45735	8.5	5265905	923.49	8.39	1.44	1.4033	66	11619	691.38	0.0954613	16.8055	47.5	8.467	949	2555	33.79	87.02	41.1	99.72	582	97.25	71.18	288	3230	41843	1.62472	0.172703
2015-12-31	NanNing City	3147.91	49360	8.6	5724781	549.591	15.2	5.7	1.58701	66	12408	763.66	0.0864259	16.2481	47.7	5.162	1114	3755	38.42	90.33	40.42	99.99	724	97.14	97.73	308	4075	45467	1.19465	0.330974
2016-12-31	NanNing City	3405.99	52724	5.9	6138706	549.632	15.2	5.7	1.68215	66	13406	787.05	0.0838574	17.0332	47.7	2.17	1136	3914	40.86	90.05	40.45	99.99	824	97.17	101.16	319	5641	41327	1.6991	0.341687
2017-12-31	NanNing City	4118.83	57948	8	6879808	1189.89	15.2	5.7	1.79789	66	14096	811.5	0.0813309	17.3703	48.3	15.753	1145	3975	45.81	92.93	37.8	100	868.4	95.8	104.39	320	6783.18	44387	1.60492	0.328862
2018-12-31	NanNing City	4162.37	55901	5.4	7532002	582.832	13.1	5.4	1.92222	68	14978	833.27	0.0816062	17.975	48.7	15.753	1433	4185.94	48.86	99.3	37.8	100	892.9	99.4	108.32	316	7893.59	47855	2.69137	0.370143
2019-12-31	NanNing City	4506.56	61738	4.98	8006867	583.477	11.6	5.4	2.0861	73	15636	853.83	0.0854971	18.3128	48.8	16.271	1433	4983.51	44.52	98.84	36.42	99.5	892.9	99.6	121.86	312	9716	50844	3.17975	0.391981
2020-12-31	NanNing City	4726	54669	3.7	7960900	583.81	11.6	5.4	2.21606	82	18708	875.25	0.0936875	21.3745	48.78	16.494	1435	5116	46.18	98.55	32.36	97.4	937.4	99.6	130.98	362	10679	43662	3.75044	0.354037
2021-12-31	NanNing City	5120.9	58241	6.1	8288400	583.81	8.62	5.3	2.21606	82	19880	875.25	0.0936875	22.7135	48.86	16.494	1448	5125.68	49.69	99.5	33.64	98.6	1030.1	99.7	132.8	362	8994.38	43852.4	19.5872	0.405686
2022-12-31	NanNing City	5218.34	58241	1.4	8288400	583.81	7.3	6.6	2.21606	82	19880	875.25	0.0936875	22.7135	48.86	16.494	3054.76	5125.68	49.69	99.5	33.64	98.6	1030.1	99.7	132.8	362	8994.38	43852.4	18.6869	0.405686

## Sheet: Read me
Due to missing indicators in some years, in order to avoid losing information, this article uses a forward filling method to fill in the missing values.
